# Supplementary material for: The effectiveness of an auditory temporal training program in children who present voiceless/voiced-based orthographic errors
Source: PLoS One. 2019 May 20;14(5):e0216782. doi: 10.1371/journal.pone.0216782 (PMC6527308; doi:10.1371/journal.pone.0216782)
Supplement: S1 Table — (XLSX) [file pone.0216782.s001.xlsx]

## Sheet: Planilha1
Before training			PPST	Err Plosiv	Err Fricat	FOP	FOF
suj1			65	1	0	33	0
suj2			50	1	0	33	0
suj3			55	2	2	44	33
suj4			65	0	1	0	55
suj5			50	0	1	0	44
suj6			45	0	1	0	33
suj7			65	1	1	33	44
suj8			65	1	2	44	44
suj9			40	0	3	0	55
suj10			63	0	1	0	55
suj 11			45	1	2	55	33
suj 12			65	1	0	33	33
suj 12			65	1	0	33	33
suj 13			60	0	1	0	44
suj 15			60	0	1	0	55
suj 16			80	1	1	44	33
suj 17			40	0	3	0	55
suj 18			63	0	1	0	55
suj 19			45	1	2	55	33
suj 20			65	1	0	33	33
suj 21			65	1	0	33	33
suj 22			60	0	1	0	44
suj 23			60	0	1	0	55
suj 24			80	1	1	44	33
suj 25			65	1	1	0	33
after placebo training
suj1			50	0	1	0	33
suj2			30	1	0	33	0
suj3			65	1	0	55	0
suj4			55	3	2	44	33
suj 5			65	0	1	0	44
suj 6			55	0	0	0	0
suj 7			65	0	1	0	44
suj 8			55	0	1	0	33
suj 9			65	0	1	0	33
after auditory temporal training
suj 1			80	2	1	22	22
suj 2			85	0	0	0	0
suj 3			75	1	0	22	0
suj 4			80	1	0	11	0
suj 5			75	0	0	0	0
suj 6			55	1	0	22	0
suj 7			85	0	1	0	22
suj 8			80	0	0	0	0
suj 9			60	0	0	0	0
suj 10			100	1	1	11	11
suj 11			95	0	0	0	0
suj 12			85	0	0	0	0
suj 13			80	0	0	0	0
suj 14			65	1	1	22	11
suj 15			55	0	0	0	0
suj 16			90	0	0	0	0
Legend: PPST = Pitch Pattern Sequence Test, Err plosiv= amount of plovise´s error, Err fricat = amount pf fricative´s error, FOP= frequence of ocurrence of plosives, FOF= frequence of ocorrence of fricatives
